# Supplementary material for: Monumental rock art illustrates that humans thrived in the Arabian Desert during the Pleistocene-Holocene transition
Source: Nat Commun. 2025 Sep 30;16:8249. doi: 10.1038/s41467-025-63417-y (PMC12485027; doi:10.1038/s41467-025-63417-y)
Supplement: Supplementary file 3 — Supplementary Dataset 1 [file 41467_2025_63417_MOESM3_ESM.xlsx]

## Sheet: Sheet1
Site	Description	Age
ARN1	2 large naturalistic camels and several Iron Age and historic engravings	initial Holocene/Iron Age/Historic
ARN2	1 large naturalistic camel, hind legs unfinished; damage from bullet holes	initial Holocene
ARN3_A	5 large naturalistic camels. Left: 2 camels superimposed over each other. Right: 2 unfinished engravings and the head of a third visible over accumulated sediment at the bottom.	initial Holocene
ARN3_B	Panel with large naturalistic ibex, apparently superimposed with a naturalistic aurochs	initial Holocene
ARN3_C	Large naturalistic camel on top of boulder	initial Holocene
ARN4_A	Ibex and ostrich hunting with gun	Historic
ARN4_B	Large scene: ibex, ostrich, dogs and human figures with guns	Historic
ARN4_C	Car, ibex, P symbol	Historic
ARN5_A	Single ibex	Historic
ARN5_B	Ostrich hunting with gun and ibex hunting with gun	Historic
ARN5_C	2 ibex and 2 dogs	Iron Age
ARN5_D	Ibex hunt with dogs, possible gun	Iron Age
ARN6	2 ibex	Historic
ARN7	Ibex and fighting scene with curved sword, also horses and riders	Historic
ARN8	Rider on horse hunting ibex	Historic
ARN9	Ostriches and ibex	Iron Age
ARN10	Multiple ibex and lorry	Historic
ARN11_A	Fighting scene with 2 men leading 2 horses	Historic
ARN11_B	Group of stylised camels, handprint, linear segmented symbols and camel with rider	Iron Age
ARN12	3 ostriches	Historic
ARN13	Large scene with ostriches, humans with guns, ibex and dogs	Historic
ARN15	Rock art panel below a shelter with 2 recent ibex, one being hunted with a gun. Also earlier rock art: 2 human figures apparently upside down.	Historic
ARN16_A	2 small naturalistic camels	initial Holocene
ARN16_B	Large naturalistic head, probably ibex. Also 2 1/2 life-sized camel footprints.	initial Holocene
ARN16_C	Probable large naturalistic equid facing a large naturalistic camel (legs and abdominal line, rest eroded); probably face of naturalistic gazelle	initial Holocene
ARN16_D	Smaller naturalistic camel, superimposed over naturalistic ibex	initial Holocene
ARN17	3 ibex hunted by men with guns	Historic
ARN18	Large naturalistic camel engraving, head eroded. Woman figure inside shoulder. Long unidentified feature above neck, possibly an earlier camel?	initial Holocene
ARN19	Small ibex, wasum and Arabic script. Possible lines of ancient engraving too eroded to make out. Directly above the Jubo - lots of erosion due to water.	Historic
ARN20	Eroded lines apparently belonging to a large naturalistic camel and a further unidentified animal.	initial Holocene
ARN21_A	At least 4 small, ancient human figures, 1 large human figure, sandal prints, and 1 large naturalistic kneeling camel	initial Holocene
ARN21_B	2 large naturalistic camels (only back lines remain), at least 4 female figures with large buttocks and breasts, sandal prints, and a small camel that looks stylistically late but is completely varnished	initial Holocene
ARN22_A	Large naturalistic camel panel facing the water course and superimposed over an earlier camel. 3 gazelles (one over the belly of the camel)	initial Holocene
ARN22_B	Large naturalistic ibex and unidentified shape (leaf?) below boulder	initial Holocene
ARN23	Large naturalistic ibex, facing left; behind it is head of another, unfinished ibex facing in the opposite direction. To the left: large naturalistic head of camel.	initial Holocene
ARN24	Unfinished large naturalistic camel facing the water course. Small engraved footholds.	initial Holocene
ARN25	2 human figures facing each other, facing up slope	initial Holocene
ARN26	Smaller naturalistic camel, fully pecked, high up but facing the water course	initial Holocene
ARN27	Single large naturalistic camel on boulder facing parallel to the slope/water stream	initial Holocene
ARN28	2 large naturalistic equids, large naturalistic gazelle/female ibex(?) and large naturalistic camel	initial Holocene
ARN29	1 large naturalistic camel	initial Holocene
ARN30	Large naturalistic equid turned into a gazelle. Below: 4 human faces	initial Holocene
ARN31	Ancient unidentified lines including possible female figures, superimposed with recent ibex figure and symbol	initial Holocene
ARN32	Large naturalistic ibex, superimposed over an earlier one	initial Holocene
ARN33	Exfoliated large naturalistic animal - bottom and abdominal line of possible equid (unidentified)	initial Holocene
ARN34	3 large naturalistic camels/camel heads facing each other	initial Holocene
ARN36	2 ancient human figures fighting/holding hands	initial Holocene
ARN37	2 small naturalistic camels facing away from each other	initial Holocene
ARN38_A	Single eroded large naturalistic camel - neck, front leg and hind visible	initial Holocene
ARN38_B	2 sandal prints and 2 small naturalistic camels	initial Holocene
ARN39	Large, beautiful naturalistic equid with baby	initial Holocene
ARN40	Small, beautifully pecked naturalistic camel	initial Holocene
ARN44	Large naturalistic camel, pecked neck and double hump	initial Holocene
ARN45	Eroded large naturalistic camel, right facing	initial Holocene
ARN46	Large naturalistic camel and 2 small naturalistic camels on tilted axis	initial Holocene
ARN47	large naturalistic camel followed by small naturalistic camel	initial Holocene
ARN49	Very eroded large naturalistic camel, only front legs and part of neck/head left	initial Holocene
ARN50_A	Large panel with ibex, humans and guns, ancient north Arabian script, and cattle	Iron Age/Historic
ARN50_B	Ibex hunting with gun	Historic
ARN50_C	Fighting scene with people on horses	Historic
ARN50_D	Camels, ostrich hunting, horses with riders	Historic
ARN50_E	Human figure riding camel, followed by a lion	Historic
ARN50_F	2 well executed ibex and 1 dog; historic pecking but may have re-pecked earlier engraving	Historic
ARN50_G	Large recent panel with ibex, dogs, horses with riders, wasum and inscriptions	Iron Age
ARN51_A	Herd of ostriches hunted with guns	Historic
ARN51_B	Ibex hunt with dogs, and hand print	Historic
ARN51_C	Wasum and a hand	Historic
ARN52	Modern camels and writing	Historic
ARN53	Ibex hunted by human figure with gun	Historic
ARN54	Large naturalistic camel eating or drinking	initial Holocene
ARN55	Large naturalistic camel on horizontal boulder face	initial Holocene
ARN56	Large segmented plant? Mane or tail of equid?	initial Holocene
ARN57	Cave full of rock art - late prehistory and recent. Cattle, ibex of various ages, human figures with guns	Neolithic/Iron Age/Historic
ARN59	Human figure, ibex and possible goats	Neolithic
ARN60	Lots of ibex, heavily varnished	Neolithic
ARN61	Large naturalistic camel with eroded head	initial Holocene
ARN62	Low relief life-sized naturalistic camel head	initial Holocene
ARN63	2 large naturalistic ibex crossing over each other, 3rd lower down	initial Holocene
ARN64	Small, naturalistic camel engraving	initial Holocene
JMI7_A	Large naturalistic camel and Jubbah style hunter (Charloux et al. 2022)	initial Holocene/Neolithic
JMI7_B	2 large naturalistic camel heads (rest eroded), small naturalistic camel and large naturalistic equid	initial Holocene
JMI7_C	2 small naturalistic camels	initial Holocene
JMI8	Large naturalistic camel body and hump with head not visible, additional camel above	initial Holocene
JMI9_A	3 large naturalistic camels, 1 gazelle and 2 equids, scene superimposed over large human figure. Panel inside shelter.	initial Holocene
JMI9_B	Large naturalistic camel at the back of the shelter	initial Holocene
JMI9_C	Large naturalistic camel head at the back of shelter	initial Holocene
JMI9_D	2 ibex facing away from each other on the back of shelter	initial Holocene
JMI9_E_	Outside of shelter roof, large naturalistic camel with long thin neck and large naturalistic ibex	initial Holocene
JMI10_A	Eroded and partially exfoliated large naturalistic camel	initial Holocene
JMI10_B	Neolithic style cattle superimposed over indistinct earlier images	Neolithic
JMI10_C	Human figure with unidentified animal (lion?)	Neolithic
JMI11	Large naturalistic camel on edge of palaeolake (Charloux et al. 2022)	initial Holocene
JMI12	Camels with riders, horses with riders, ibex, ostriches, hands, wasum, palm tree	Iron Age/Historic
JMI13	Camels, ostrich, horse and rider, wasum	Iron Age/Historic
JMI14	Ibex hunt with dog and ostriches	Neolithic
JMI15	Fire engine	Historic
JMI16	3 ibex and man with stick	Iron Age
JMI17	Ibex hunt with gun	Historic
JMI18	Very large panel with at least 21 large naturalistic camels and 3 large naturalistic equids	initial Holocene
JMI19	2 large naturalistic camels at the base, very eroded and hard to see	initial Holocene
JMI20	Faded large naturalistic camel on cliff	initial Holocene
JMI21	2 small, simple, heavily varnished camels at the base of the jebel cliff	Iron Age
MLH1_A	Large naturalistic camel (kneeling), from Heritage Commission report	initial Holocene
MLH1_B	Unfinished smaller camel, ibex and unidentified tool	Iron Age
MLH2	Recent panel with ibex and dogs, ostrich and camel rider	Iron Age/Historic
MLH3_A-F	Split boulder, engraved on at least 7 different surfaces. Mostly recent - ANA script, wasum, ibex, camels	Iron Age/Historic
