# Supplementary material for: Monumental rock art illustrates that humans thrived in the Arabian Desert during the Pleistocene-Holocene transition
Source: Nat Commun. 2025 Sep 30;16:8249. doi: 10.1038/s41467-025-63417-y (PMC12485027; doi:10.1038/s41467-025-63417-y)
Supplement: Supplementary file 4 — Supplementary Dataset 2 [file 41467_2025_63417_MOESM4_ESM.xlsx]

## Sheet: Sheet1
Trench	Layers	Chert	Obsidian	Crystal Quartz	Milky Quartz	Chalcedony	Ferruginous	Dark Chert	Silcrete	Smoky Quartz	Total
ARN3 T1	1-3	11 (46%)	6 (25%)	1 (4%)	2 (8%)	0	3 (13%)	1 (4%)	0	0	24 (100%)
	4	8 (50%)	1 (6%)	6 (38%)	0	0	0	0	1 (6%)	0	16 (100%)
	5	21 (37%)	8 (14%)	10 (18%)	3 (5%)	4 (7%)	2 (4%)	2 (4%)	6 (11%)	0	56 (100%)
	6	3 (60%)	0	0	0	1 (20%)	0	0	1 (20%)	0	5 (100%)
ARN3 T2	1-4	3 (30%)	0	2 (20%)	3 (30%)	0	1 (10%)	0	1 (10%)	0	10 (100%)
	5	17 (19%)	18 (21%)	9 (10%)	14 (16%)	17 (19%)	10 (12%)	2 (2%)	1 (1%)	0	88 (100%)
	6	43 (36%)	34 (28%)	15 (13%)	14 (12%)	1 (>1%)	5 (4%)	6 (5%)	1 (>1%)	1 (>1%)	120 (100%)
	7	46 (28%)	46 (28%)	18 (11%)	10 (6%)	22 (14%)	1 (1%)	13 (8%)	6 (4%)	0	162 (100%)
	8	11 (22%)	10 (20%)	15 (30%)	2 (4%)	5 (10%)	0	4 (8%)	3 (6%)	0	50 (100%)
	9 & 10	54 (53%)	15 (15%)	16 (15%)	3 (3%)	4 (4%)	0	6 (6%)	2 (2%)	2 (2%)	102 (100%)
	Total	215	140	92	51	37	22	20	19	3	633
