# Supplementary material for: Monumental rock art illustrates that humans thrived in the Arabian Desert during the Pleistocene-Holocene transition
Source: Nat Commun. 2025 Sep 30;16:8249. doi: 10.1038/s41467-025-63417-y (PMC12485027; doi:10.1038/s41467-025-63417-y)
Supplement: Supplementary file 5 — Supplementary Dataset 3 [file 41467_2025_63417_MOESM5_ESM.xlsx]

## Sheet: Sheet1
Locality	Layers	Quartz	Silcrete	Chert	Ferruginous	Obsidian	Chalcedony	Quartzite	Smoky quartz	Dark chert	Total
JMI8	1	37 (62%)	20 (33%)	1 (2%)	0	2 (3%)	0	0	0	0	60 (100%)
	2	61 (47%)	58 (44%)	6 (5%)	5 (4%)	1 (>1%)	0	0	0	0	131 (100%)
	3	62 (69%)	12 (13%)	10 (11%)	0	5 (5%)	1 (1%)	0	0	1 (1%)	90 (100%)
	4	34 (63%)	3 (6%)	11 (20%)	2 (4%)	3 (6%)	1 (2%)	0	0	0	54 (100%)
	5	74 (87%)	2 (2%)	6 (7%)	2 (2%)	0	0	0	1 (1%)	0	85 (100%)
	6	45 (87%)	0	2 (4%)	2 (4%)	1 (2%)	0	2 (4%)	0	0	52 (100%)
	7	44 (94%)	0	0	2 (4%)	0	0	1 (2%)	0	0	47 (100%)
JMI7	1	10 (56%)	8 (44%)	0	0	0	0	0	0	0	18 (100%)
	2	5 (33%)	7 (47%)	0	3 (20%)	0	0	0	0	0	15 (100%)
	3	9 (50%)	7 (39%)	0	0	1 (6%)	0	0	1 (6%)	0	18 (100%)
	4	18 (47%)	6 (16%)	3 (8%)	9 (23%)	0	1 (2%)	0	1 (2%)	1 (2%)	38 (100%)
	5	6 (55%)	0	1 (9%)	4 (36%)	0	0	0	0	0	11 (100%)
		405	123	40	29	13	3	3	2	2	619
